# Supplementary material for: Gas Chromatography-Mass Spectrometry (GC-MS) Metabolites Profiling and Biological Activities of Various Capsicum annum cultivars
Source: Plants (Basel). 2022 Apr 9;11(8):1022. doi: 10.3390/plants11081022 (PMC9025676; doi:10.3390/plants11081022)
Supplement: Supplementary file 1 [file plants-11-01022-s001.zip]

Archive with 1 entries (1 files):
- plants-1639005-supplementary.xlsx
