# Supplementary material for: Gas Chromatography-Mass Spectrometry (GC-MS) Metabolites Profiling and Biological Activities of Various Capsicum annum cultivars
Source: Plants (Basel). 2022 Apr 9;11(8):1022. doi: 10.3390/plants11081022 (PMC9025676; doi:10.3390/plants11081022)
Supplement: Supplementary file 1 [file plants-11-01022-s001.zip › plants-1639005-supplementary.xlsx]

## Sheet: GCMS data
Class	compounds	C1	C2	C3	C4	C5	C6	C7	C8	C9	C10	C11	C12	C13	C14	C15	C16	C17	C18	C19	C20	C21	C22	C23	C24	C25	C26	C27	Avarage
Acids	4-Acetylbutyric acid	0.17	0.01	0	0.41	0.06	0.52	0.17	0	0.23	0.03	0	0.22	0	0.12	0.19	0.52	0	0.03	0.59	0	1.2	0.08	0.02	0.04	0.33	0.15	0	0.188519
	D-(+)-Ribonic acid .gamma.-lactone	0	0	0	0	0	0.26	0.42	0.28	0.01	0.7	0.52	0.04	0.62	0	0	0.93	0	0	0.01	0	0.05	0	0	0	0	0.13	0.03	0.148148
	Butanoic acid, 3-hydroxy-3-methyl-	0.23	0.16	0	0.7	0	0.18	0.14	0.08	0.1	0.03	0.36	0.31	0.08	0.57	0	0.57	0	0.29	0	0.21	0.08	0.09	0	0	0	0.08	0.09	0.161111
	3-Decenoic acid, (E)-	0.01	0	0	0	0	0	0	0	0.06	0	0	0.14	0	0	0	0	0	0	0.02	0	0.25	0.02	0.01	0	0.01	0	0.09	0.0225926
	(+-)-2-Hydroxyoctanoic acid, acetate	0.05	0.3	0.03	0.16	0.4	0.86	0.61	0.46	0.11	1.15	1.25	0	0.82	0.04	0.11	1.06	0.43	0.38	0.23	0.49	0.14	0.04	0.31	0.35	0.09	0.31	0.14	0.382222
	Dodecanoic acid, 3-hydroxy-	0.07	0.06	0.07	0.08	0.08	0.07	0.08	0.06	0.43	0.02	0.03	0.33	0.04	0.08	0.13	0.07	0.08	0.06	0.46	0.07	0.39	0.06	0.08	0.11	0.06	1.01	0.38	0.165185
Subtotal		0.53	0.53	0.1	1.35	0.54	1.89	1.42	0.88	0.94	1.93	2.16	1.04	1.56	0.81	0.43	3.15	0.51	0.76	1.31	0.77	2.11	0.29	0.42	0.5	0.49	1.68	0.73	1.06778
Alcohols	2-Propyl-tetrahydropyran-3-ol	0.04	0	0	0.03	0.01	0.11	0.03	0	0.08	0	0.03	0.19	0	0	0.01	0	0	0	0	0.03	0	0	0	0	0	0	0.07	0.0233333
	Glycerin	0	0	0	0	0	13.29	5.28	0.04	0.02	7.62	0	0.04	12.29	0	0	9.69	0	0	0.02	0	0	0	0	0	0	0.02	0.02	1.79
	1,3,5-Pentanetriol, 3-methyl-	0	0	0	0.01	0	0.03	0.02	0.02	0.05	0.12	0.01	0.08	0.08	0.01	0	0.08	0	0	0.08	0.01	0.13	0.01	0	0	0	0.11	0	0.0314815
	2H-Pyranmethanol, tetrahydro-2,5-dimethyl-	0.03	0.34	0.62	0.79	0.45	0.55	0.98	0.34	0.23	0.2	1.13	1.37	0.37	0.28	0.17	1.27	0.47	0.3	0.22	0.17	0.16	0.04	0.64	0.28	0.19	0	0.17	0.435556
	3-Heptyn-2-ol, 2-methyl-	0	0	0	0.01	0	0.13	0.05	0.04	0.18	0.04	0.18	0.98	0.05	0.01	0	0.1	0.01	0	0.05	0.01	0.1	0.02	0	0	0.01	0.04	0.05	0.0762963
	1-Octanol, 2-butyl-	0.29	1.43	2.17	0.51	1.89	0.32	0.25	0.19	0.75	0.08	0.25	0.09	0.33	1.63	1.12	0.47	2.16	2.25	0.24	0.05	0.59	1.21	2.2	1.54	1.31	0.16	0.07	0.872222
	1,2-dihydro-8-hydroxylinalool	1.47	0.04	0.02	1.16	0.21	0.08	0.05	0.16	0.48	0.03	0.04	0	0.04	0.14	0.36	0.19	0.22	0.07	0.04	0.09	0.06	1.28	0.45	0.15	1.94	0.28	0	0.335185
	Eucalyptol	6.43	0.39	0.35	3.21	1.23	0.78	0.6	0.9	2.75	0.57	0.97	0.78	0.53	1.06	1.16	1.24	0.62	0.51	0.56	1.95	1.73	5.97	1.33	1.06	7.39	2.57	0.06	1.72963
	11-Methyldodecanol	2.72	4.22	5.37	2.84	5.17	1.34	1.4	1.04	4.07	0.54	1.15	1.81	1.3	4.14	3.5	2.07	6.09	5.71	3.64	7.53	1.96	3.75	4.49	5.15	3.25	2.42	0.57	3.23111
	1-Octanol, 2,7-dimethyl-	2.34	4.4	5.59	1.79	5.44	1.33	1.49	1.08	4.36	0.56	1.13	1.54	1.34	4.22	3.54	1.99	6.36	5.95	3.93	8.07	2.22	4	4.67	5.3	3.36	2.91	0.22	3.30111
	5-Aziridinopentanol	0.01	0.01	0	0.04	0	0.11	0.09	0.06	0.16	0.12	0.17	0.77	0.13	0.01	0	0.17	0.01	0.01	0.15	0.02	0.19	0	0.01	0.01	0.01	0	0.03	0.0848148
	2,3-Dimethyl-undec-1-en-3-ol	0	0	0.04	0.01	0.01	0.46	0.4	0.44	0.06	0.81	0.74	0	0.73	0.01	0.01	0.91	0.01	0.01	0.07	0.03	0.11	0.02	0.01	0	0	0.23	0.14	0.194815
	Catechol	0	0	0	0	0	0.49	0.8	0.55	0.03	0.72	1.21	0.33	1.23	0.01	0	1.18	0	0	0.01	0	0.08	0.01	0	0.01	0	0.11	0.1	0.254444
	2-Furanmethanol, tetrahydro-5-methyl-	0	0.01	0.02	0	0.01	0.26	0.2	0.26	0.05	0.41	0.32	0	0.25	0.01	0.01	0.39	0.02	0.01	0	0.01	0.12	0.01	0.01	0.01	0.01	0	0	0.0888889
	1-Heptanol, 2,4-diethyl-	7.58	5.59	6.93	5.97	7.54	1.92	1.76	1.74	6.12	0.88	1.03	2.01	1.61	5.27	7.36	2.3	7.5	7.14	6.46	7.92	1.87	5.54	6.59	7.54	5.45	3.07	2.26	4.70185
	1-Decanol, 2-hexyl-	7.66	5.53	6.73	5.6	7.51	1.94	1.74	1.66	5.81	0.83	1.03	2.22	1.61	5.08	6.86	2.28	7.25	6.96	6.03	7.81	1.8	5.41	6.2	7.2	5.02	3.52	1.52	4.54852
	1-Hexadecanol, 2-methyl-	0.11	0	0.11	0.09	0	0	0.05	0	0.47	0	0.03	0.43	0	0.07	0.11	0	0	0	0	0	0.39	0.14	0.1	0	0.11	2.05	0	0.157778
	1-Decanol, 2-octyl-	4.49	1.56	2.05	5.07	1.44	0.49	0.37	0.51	2.83	0.42	0.13	1.12	0.39	2.06	3.26	0.6	1.95	2.23	8.55	1.06	1.05	1.63	1.86	2.4	1.8	0.23	0	1.83519
	Ethanol, 2-(hexadecyloxy)-	0.09	0	0	0.5	0	1.08	0.14	0.8	4.78	0	2.23	1.56	0.11	0.09	0	0.7	0.17	0	5.72	0.4	3.02	0	0	0	0.36	16.34	16.91	2.03704
	2,5-Hexanediol, 2,5-dimethyl-	0.02	0.02	0.03	0.04	0.02	0.08	0.03	0.03	0.03	0.07	0.07	0	0.01	0.02	0.01	0.05	0.04	0.03	0	0.01	0.07	0.01	0.02	0.03	0	0.14	0	0.0325926
Subtotal		33.28	23.54	30.03	27.67	30.93	24.79	15.73	9.86	33.31	14.02	11.85	15.32	22.4	24.12	27.48	25.68	32.88	31.18	35.77	35.17	15.65	29.05	28.58	30.68	30.21	34.2	22.19	25.7619
Aldehydes	Glyceraldehyde	0	0	0	0	0	0.15	0.15	0.34	0	0.41	0.17	0.06	0.24	0	0	0.03	0	0	0.02	0	0.06	0	0	0	0	0.06	0.02	0.0633333
	Hexanal, 3-methyl-	0	0	0	0	0	0.17	0.12	0.11	0	0.11	0.24	0.04	0.12	0	0	0	0	0	0.03	0	0.07	0.02	0	0	0	0.09	0.09	0.0448148
	Glutaraldehyde	0.03	0	0	0.03	0	0.64	0.57	0.59	0.07	1.2	0.99	0.34	0.98	0	0	1.18	0.01	0	0.1	0.02	0.26	0.02	0	0	0	0.2	0.2	0.275185
	4-Octadecenal	0	0	0	0	0.01	0.01	0.01	0.01	0	0	0.03	0.32	0.02	0	0	0.04	0.03	0	0	0	0	0.03	0.04	0.02	0.01	0.4	0	0.0362963
Subtotal		0.03	0	0	0.03	0.01	0.97	0.85	1.05	0.07	1.72	1.43	0.76	1.36	0	0	1.25	0.04	0	0.15	0.02	0.39	0.07	0.04	0.02	0.01	0.75	0.31	0.41963
Amino compounds	L-Leucine, N-dimethylaminomethylene-	0	0	0	0	0	0.51	0.14	0.32	0.02	1	0.68	0.09	0.41	0	0	0.6	0	0	0.12	0.01	0.11	0	0	0.01	0	0.07	0.09	0.154815
Subtotal		0	0	0	0	0	0.51	0.14	0.32	0.02	1	0.68	0.09	0.41	0	0	0.6	0	0	0.12	0.01	0.11	0	0	0.01	0	0.07	0.09	0.154815
Esters	1-Butanol, 2-methyl-, acetate	0.06	8.4	0.15	0.16	0.06	4.05	4.85	3.59	0	1.52	0.83	0	3.06	5.03	0.11	6.28	0.11	0.11	0	0.01	0	0	0.08	0.1	0.02	0.1	0.13	1.43741
	Propanoic acid, 2-oxo-, methyl ester	0.03	0.01	0	0.04	0.01	16.52	14.64	14.22	0.06	21.76	18.06	0.13	18.24	0.01	0	0	0	0	0.02	0.01	0	0.04	0.01	0.02	0.03	0	0.1	3.85037
	Pentyl acetoacetate	2.34	0	0	0	0	0.07	0.13	0.15	0	0.09	0	0.09	0.08	0	0	0.15	0	0	0	0	0	0	0.01	0	0	0.24	0	0.124074
	Hexanoic acid, 3-hydroxy-, methyl ester	0.01	0.06	0.1	0.02	0.09	0.2	0.05	0.13	0.04	0.18	0.26	0.18	0.24	0.01	0	0.09	0.13	0.12	0.08	0.05	0.19	0.02	0.09	0.08	0.04	0.18	0	0.0977778
	1,2-Ethanediol, monoacetate	0.03	0.02	0.02	0	0	0.73	0.83	1.54	0.03	1.48	1.15	0.14	1.33	0.02	0	2.64	0.03	0.03	0.04	0	0.1	0	0.02	0.02	0.01	0.17	0	0.384444
	Lactic acid, monoanhydride with 1-butaneboronic acid, cyclic ester	0	0	0	0	0	0.22	0.2	0.11	0.02	0.25	0.21	0.04	0.3	0	0.01	0.41	0	0	0	0	0.07	0.01	0	0	0	0.07	0.03	0.0722222
	Acetic acid, octyl ester	0.4	1.46	1.94	0.41	1.62	0.3	0.36	0.24	0.78	0.12	0.35	0.12	0.34	1.34	0.79	0.56	2.29	2.07	0.79	2.48	0.57	0.85	1.43	1.68	0.96	0.55	0.23	0.927037
	3-Acetoxydodecane	0	0.13	0.16	0	0.16	0.22	0.29	0.27	0.08	0.52	0.32	0.06	0.52	0.11	0.06	0.52	0.2	0.15	0	0.22	0.14	0.1	0.14	0.14	0.04	0.21	0	0.176296
	1-Pentanol, 2-methyl-, acetate	0.05	0.01	0.01	0.05	0.1	0.35	0.09	0.12	0.07	0.04	0.1	0.16	0.19	0.01	0.09	0.1	0.01	0.05	0.06	0.03	0.15	0.02	0.05	0.01	0.01	0.08	0.11	0.0785185
	Nonadecanoic acid, 18-oxo-, methyl ester	0.04	0.02	0.05	0.05	0.04	0.08	0.04	0.03	0.05	0.12	0.11	0	0.04	0.04	0.04	0.1	0.04	0.01	0	0.07	0.15	0.03	0.04	0.01	0.1	0.13	0	0.052963
	Heneicosanoic acid, methyl ester	0.08	0.18	0.22	0.07	0.27	0.06	0.05	0.04	0.2	0.02	0.03	0	0.05	0.16	0.21	0.08	0.27	0.28	0	0.26	0.16	0.15	0.2	0.27	0.21	0	0.22	0.138519
	Pentacosanoic acid, methyl ester	0.6	0.27	0.33	0.73	0.33	0.08	0.06	0.08	0.4	0.02	0.03	0.23	0.06	0.3	0.29	0.06	0.38	0.33	0.84	0.33	0.37	0.22	0.29	0.32	0.22	0.49	0.15	0.289259
	2-Octyldecyl acetate	0.66	0.96	0.8	0.6	1.47	0.36	0.33	0.28	0.7	0.12	0.21	0.26	0.31	0.78	0.99	0.46	1.39	1.31	0.69	1.39	0.06	0.55	1.09	1.32	0.77	0.8	0.35	0.704074
	Docosanoic acid, docosyl ester	1.01	1.62	2.56	4.25	2.28	1.48	0.27	0.53	10.16	0.6	0.43	36.45	0.52	2.69	3.74	2.69	0.38	0.52	11.87	1.56	48.85	6.13	1.2	0.9	1.48	13.47	21.56	6.63704
Subtotal		5.31	13.14	6.34	6.38	6.43	24.72	22.19	21.33	12.59	26.84	22.09	37.86	25.28	10.5	6.33	14.14	5.23	4.98	14.39	6.41	50.81	8.12	4.65	4.87	3.89	16.49	22.88	14.97
Hydrocarbons	Heptane, 2,4-dimethyl-	2.13	2.69	3.43	0.01	2.35	1.03	0.41	0.17	0	0.15	0.55	0.09	0.33	2.98	0	0.37	3.31	3.83	0	0	0	0	2.06	2.82	1.72	0	0.1	1.13074
	Hexane, 2,3,5-trimethyl-	2.13	2.74	3.5	6.25	2.38	0.98	0.56	0.31	0.45	0.18	0.27	0.28	0.22	3.02	1.24	0.04	3.39	3.9	0.34	1.88	0.18	0.65	2.1	2.86	1.72	0.23	0.24	1.55704
	2,4-Dimethyl-1-heptene	4.47	14.96	0.01	5.31	0.01	3.49	4.46	1.91	0	0.72	5.5	0.11	3.21	13.85	0.01	2.29	0.01	0.01	0	0.01	0	1.65	0.01	0.01	0.02	0.18	0	2.30407
	Octane, 1-propoxy-	0	0	0	0	0	0.16	0	0.06	0.02	0.05	0.07	0.04	0.01	0	0	0.12	0	0	0.04	0	0.03	0.01	0	0	0	0.04	0.02	0.0248148
	Octane, 4-methyl-	1.02	0.18	0.08	2.76	0.24	0.25	0.16	0.02	0	0.02	0.07	0.26	0.01	0.49	0.08	0.02	0.09	0.12	0.03	0.01	0.11	0.01	0.14	0.2	0.22	0.11	0.06	0.25037
	1,3,5-Cyclohexanetriamine	0.02	0	0	0.04	0	0.05	0.03	0.01	0.03	0.07	0.04	0.1	0.01	0	0.01	0.05	0	0.01	0.03	0.01	0.09	0.01	0	0	0	0.24	0	0.0314815
	p-Cymene	3.4	0.7	0.68	12.13	2.25	2.03	0.71	2.42	3.94	0.67	1.23	0.71	0.66	1.9	3.62	1.8	1.52	1.31	1.77	3.33	1.09	7.3	4.15	2.34	11.81	6.6	1.06	3.00481
	m-Cymene, 5-tert-butyl-	0.02	13.22	18.26	0.09	15.73	4.9	6.72	6.12	18.44	3.16	4.46	8.35	4.47	13.31	18.03	6.78	16.02	15.68	10.49	16.71	4.8	17.76	17.04	17.15	14.24	9.03	2.88	10.5133
Subtotal		13.19	34.49	25.96	26.59	22.96	12.89	13.05	11.02	22.88	5.02	12.19	9.94	8.92	35.55	22.99	11.47	24.34	24.86	12.7	21.95	6.3	27.39	25.5	25.38	29.73	16.43	4.36	18.8167
Ketones	Dihydroxyacetone	0	0	0	0	0	2.05	2.06	2.1	0.01	2.39	1.93	0.05	2.56	0	0	0.12	0	0	0.01	0	0.02	0	0	0	0	0.03	0.03	0.494815
	Guanosine	0.01	0.15	0.2	0	0.14	0	0	0.09	0.07	0.07	0.28	0.13	0.11	0.19	0.12	0	0.2	0.29	0	0	0	0.02	0.18	0.17	0.01	0.1	0.13	0.0985185
	2(5H)-Furanone	0	0	0.01	0.01	0	0.63	0.61	0.61	0.1	0.98	0.76	0.18	0.92	0	0.01	1.12	0	0	0.03	0.01	0	0.09	0	0	0	0.23	0	0.233333
	1,2-Cyclopentanedione	0	0	0.01	0	0	1.07	1.14	1.1	0.06	1.8	1.44	0	1.86	0.01	0	2.26	0	0.01	0	0.01	0.07	0.01	0	0.01	0	0.08	0.13	0.41
	2-Hydroxy-gamma-butyrolactone	0.01	0	0	0.01	0	1.46	1.71	1.58	0	2.15	1.66	0.13	2.33	0	0.01	2.83	0	0	0.03	0.02	0.04	0.02	0	0	0	0.11	0	0.522222
	2,5-Dimethyl-4-hydroxy-3(2H)-furanone	0.25	0	0.05	0.36	0.03	0.23	0.12	0.17	0.03	0.46	0.44	0	0.3	0.06	0	0.29	0	0	0	0	0.11	0.01	0.01	0	0.03	0.13	0	0.114074
	2-Pentylcyclopentanone	0	0	0	0.01	0	0.49	0.41	0.41	0.09	1.04	0.87	0.1	0.73	0.01	0	1.22	0	0	0.02	0.01	0.04	0.01	0.01	0	0.01	0.11	0.06	0.209259
	3-Deoxy-d-mannoic lactone	2.23	0.09	0.11	1.55	0.09	0.09	0.35	0	0	0	0.57	0.56	0.24	0	0	0.37	0.1	0	0.93	0.18	3.6	0.44	0	0	0	1.07	14.41	0.999259
Subtotal		2.5	0.24	0.38	1.94	0.26	6.02	6.4	6.06	0.36	8.89	7.95	1.15	9.05	0.27	0.14	8.21	0.3	0.3	1.02	0.23	3.88	0.6	0.2	0.18	0.05	1.86	14.76	3.08148
Others	5,6-Dihydroxypiperazine-2,3-dione dioxime	0	0	0	0	0	0	0	0	0.03	0	0	0.15	0	0	0.01	0.02	0	0	0.04	0.01	0.07	0.02	0.01	0	0	0.1	0.09	0.0203704
	Piperazine, 1,4-dimethyl-	0.03	0	0	0.08	0	1.06	0.66	0.64	0	1.58	1.71	0	1.25	0	0	1.64	0	0	0	0	0	0	0	0	0	0	0	0.32037
	1,3,5-Triazine-2,4,6-triamine	0	0	0	0	0	1.25	0.75	0.8	0.01	1.71	1.86	0.04	1.11	0.01	0	1.62	0	0	0.01	0	0.07	0	0	0.01	0.01	0.06	0	0.345185
	5-Hydroxymethylfurfural	0	0.01	0.03	0.03	0	0.92	0.86	1.49	0.17	2.81	1.33	0.19	1.28	0.08	0.04	2.35	0.03	0.04	0.13	0.01	0.16	0.03	0.04	0.03	0.07	0	0	0.449259
Subtotal		0.03	0.01	0.03	0.11	0	3.23	2.27	2.93	0.21	6.1	4.9	0.38	3.64	0.09	0.05	5.63	0.03	0.04	0.18	0.02	0.3	0.05	0.05	0.04	0.08	0.16	0.09	1.13519
Sugar	DL-Arabinose	0	0	0	0	0	0.14	0.31	0.37	0.01	0.4	0.42	0.05	0.43	0	0	0.13	0	0	0.01	0	0.04	0.01	0	0	0	0.06	0.07	0.0907407
	3,4-Anhydro-d-galactosan	0.06	0.03	0.06	0.1	0.01	0.04	0.03	0.03	0	0.07	0.11	0.05	0.01	0.01	0.06	0	0	0.05	0.49	0	0	0.01	0	0.03	0.02	0	0	0.047037
	d-Glycero-d-ido-heptose	0.08	0.03	0.04	0.14	0.03	0	0	0.01	0.05	0	0.04	0.11	0	0.04	0.03	0.12	0.04	0.04	0.07	0.02	0.1	0.03	0.03	0.04	0.03	0	0	0.0414815
	2,3-Anhydro-d-galactosan	0.23	0.16	0.16	0.7	0.36	0.16	0.03	0.08	0.09	0.03	0.36	0.31	0.09	0.57	0.43	0.58	0.22	0.38	0.07	0.54	0.11	0.25	0.2	0.2	0.65	0.23	0.09	0.26963
	L-Mannose	0.34	0.38	0.88	0.56	0.35	0.13	0.1	0.09	0	0.14	0.22	0.1	0.1	0.01	0.28	0.11	0.65	0.59	0	0.05	0.08	0	0	0.48	0.37	0.13	0.05	0.229259
	2-Deoxy-D-galactose	0.02	0.02	0.02	0.01	0.03	0	0	0	0	0	0	0.28	0	0.02	0.03	0	0.01	0.02	0	0.02	0	0.03	0.02	0.03	0.02	0.21	0	0.0292593
Subtotal		0.73	0.62	1.16	1.51	0.78	0.47	0.47	0.58	0.15	0.64	1.15	0.9	0.63	0.65	0.83	0.94	0.92	1.08	0.64	0.63	0.33	0.76	0.25	0.78	1.09	0.63	0.21	0.723333
